# Supplementary material for: Cargo Recognition Mechanisms of Yeast Myo2 Revealed by AlphaFold2-Powered Protein Complex Prediction
Source: Biomolecules. 2022 Jul 26;12(8):1032. doi: 10.3390/biom12081032 (PMC9330073; doi:10.3390/biom12081032)
Supplement: Supplementary file 1 [file biomolecules-12-01032-s001.zip]

Archive with 7 entries (7 files):
- biomolecules-1806097-Supplymentary-proof.pdf
- prediction_myo2GTD_Inp2_recycle24.zip
- prediction_myo2GTD_kar9_recycle6.zip
- prediction_myo2GTD_Mmr1_recycle6.zip
- prediction_myo2GTD_pea2_recycle6.zip
- prediction_myo2GTD_smy1_recycle12.zip
- prediction_myo2GTD_Vac17_recycle6.zip
